# Supplementary material for: Characterization of Choline Nutriture among Adults and Children with Phenylketonuria
Source: Nutrients. 2022 Sep 29;14(19):4056. doi: 10.3390/nu14194056 (PMC9572308; doi:10.3390/nu14194056)
Supplement: Supplementary file 1 [file nutrients-14-04056-s001.zip]

Archive with 1 entries (1 files):
- nutrients-1909033-supplementary.pdf
